# Supplementary material for: Integrative taxonomy of the ornamental ‘peppermint’ shrimp public market and population genetics of Lysmata boggessi, the most heavily traded species worldwide
Source: PeerJ. 2017 Sep 18;5:e3786. doi: 10.7717/peerj.3786 (PMC5607919; doi:10.7717/peerj.3786)
Supplement: Data S1 — Morphological variability in Lysmata boggessi from the Aquarium Trade. [file peerj-05-3786-s003.xls]

## Sheet: FiguresVARtraits
			Morphological characters of Lysmata boggessi
		DORSAL ROSTRAL DENTITION				DORSAL ROSTRAL DENTITION															VENTRAL ROSTRAL DENTITION				VENTRAL ROSTRAL DENTITION														MERAL SEGMENTS - P2
																																							LEFT
		BOGGESSI																			BOGGESSI																		BOGGESSI
	1	0																																				1	0
	2	0																		1	0																	2	0
	3	0																		2	1																	3	0
	4	3																		3	8																	4	0
	5	38																		4	16																	5	0
	6	0																		5	15																	6	0
	7	0																		6	1																	7	0
	8	0																		7	0																	8	0
	9	0																		8	0																	9	0
	10	0																		9	0																	10	0
	11	0																		10	0																	11	0
	12	0																		11	0																	12	0
	13	0																		12	0																	13	1
	14	0																		13	0																	14	0
	15	0																		14	0																	15	2
	16	0																		15	0																	16	7
	17	0																		16	0																	17	2
	18	0																		17	0																	18	19
	19	0																		18	0																	19	0
	20	0																		19	0																	20	6
	21	0																		20	0																	21	2
	22	0																		21	0																	22	0
	23	0																		22	0																	23	1
	24	0																		23	0																	24	0
	25	0																		24	0																	25	0
	26	0																		25	0																	26	0
	27	0																		26	0																	27	0
	28	0																		27	0																	28	0
	29	0																		28	0																	29	0
	30	0																		29	0																	30	0
	31	0																		30	0																	31	0
	32	0																		31	0																	32	0
																				32	0
		41																																					40
																					41
		Propod P3 spines																	Propod P3 spines
		LEFT	BOGGESSI																RIGHT	BOGGESSI																	Propod P4 spines
		1	0																1	0																	LEFT	BOGGESSI
		2	0																2	0																	1	0
		3	0																3	0																	2	0
		4	0																4	0																	3	0
		5	0																5	0																	4	0
		6	0																6	0																	5	0
		7	0																7	0																	6	1
		8	1																8	0																	7	1
		9	2																9	1																	8	1
		10	14																10	19																	9	5
		11	23																11	17																	10	18
		12	2																12	5																	11	12
		13	0																13	0																	12	3
		14	0																14	0																	13	0
		15	0																15	0																	14	0
		16	0																16	0																	15	0
		17	0																17	0																	16	0
		18	0																18	0																	17	0
		19	0																19	0																	18	0
		20	0																20	0																	19	0
		21	0																21	0																	20	0
		22	0																22	0																	21	0
		23	0																23	0																	22	0
		24	0																24	0																	23	0
		25	0																25	0																	24	0
		26	0																26	0																	25	0
		27	0																27	0																	26	0
		28	0																28	0																	27	0
		29	0																29	0																	28	0
		30	0																30	0																	29	0
		31	0																31	0																	30	0
		32	0																32	0																	31	0
																																					32	0
			42																	42
																																						41
